# Supplementary material for: Exploring the Effects of Local Air Pollution on Popliteal Artery Aneurysms
Source: J Clin Med. 2024 May 31;13(11):3250. doi: 10.3390/jcm13113250 (PMC11172973; doi:10.3390/jcm13113250)
Supplement: Supplementary file 1 [file jcm-13-03250-s001.zip]

Archive with 1 entries (1 files):
- jcm-2935626-supplementary.pdf
